# Supplementary material for: Removal of Textile Dye Mixture by Fe3O4/Acrylamide/Triacryloylhexahydro Triazine Composite Hydrogel Polymer
Source: Polymers (Basel). 2025 Sep 12;17(18):2469. doi: 10.3390/polym17182469 (PMC12473609; doi:10.3390/polym17182469)
Supplement: Supplementary file 1 [file polymers-17-02469-s001.zip]

Archive with 1 entries (1 files):
- polymers-3821926-supplementary.pdf
